# Supplementary material for: Recent Advances in Pineoblastoma Research: Molecular Classification, Modelling and Targetable Vulnerabilities
Source: Cancers (Basel). 2025 Feb 20;17(5):720. doi: 10.3390/cancers17050720 (PMC11898778; doi:10.3390/cancers17050720)
Supplement: Supplementary file 1 [file cancers-17-00720-s001.zip]

Archive with 1 entries (1 files):
- cancers-3451344-supplementary.xlsx
