# Supplementary material for: Recent Advances in Pineoblastoma Research: Molecular Classification, Modelling and Targetable Vulnerabilities
Source: Cancers (Basel). 2025 Feb 20;17(5):720. doi: 10.3390/cancers17050720 (PMC11898778; doi:10.3390/cancers17050720)
Supplement: Supplementary file 1 [file cancers-17-00720-s001.zip › cancers-3451344-supplementary.xlsx]

## Sheet: Table S1
NCT Number	Study Title	Study URL	Study Status	Conditions	Interventions	Sponsor	Collaborators	Age	Study Type	Completion Date
NCT02596828	Prospective Pilot Trial to Assess a Multimodal Molecular Targeted Therapy in Children, Adolescent and Young Adults With Relapsed or Refractory High-grade Pineoblastoma	https://clinicaltrials.gov/study/NCT02596828	COMPLETED	Pineoblastoma	DRUG: Temozolomide|DRUG: Irinotecan|DRUG: Dasatinib|DRUG: Rapamycin	University of Regensburg		CHILD, ADULT	INTERVENTIONAL	2021-04-01
NCT01063114	Proton Beam Radiotherapy for Medulloblastoma and Pineoblastoma	https://clinicaltrials.gov/study/NCT01063114	ACTIVE_NOT_RECRUITING	Brain Tumor|Medulloblastoma|Pineoblastoma	RADIATION: proton beam radiation	Massachusetts General Hospital	M.D. Anderson Cancer Center|National Cancer Institute (NCI)	CHILD, ADULT	INTERVENTIONAL	2025-11-01
NCT00179803	Stem Cell Transplant for High Risk Central Nervous System (CNS) Tumors	https://clinicaltrials.gov/study/NCT00179803	COMPLETED	Glioblastoma|Astrocytoma|Pineoblastoma|Rhabdoid Tumor|Supratentorial Neoplasms	PROCEDURE: Stem Cell Transplant	Ann & Robert H Lurie Children's Hospital of Chicago		CHILD, ADULT	INTERVENTIONAL	2009-09-01
NCT00867178	Vorinostat Combined With Isotretinoin and Chemotherapy in Treating Younger Patients With Embryonal Tumors of the Central Nervous System	https://clinicaltrials.gov/study/NCT00867178	COMPLETED	Medulloblastoma|Pineoblastoma|Supratentorial Embryonal Tumor, Not Otherwise Specified	RADIATION: 3-Dimensional Conformal Radiation Therapy|DRUG: Carboplatin|DRUG: Cisplatin|DRUG: Cyclophosphamide|DRUG: Etoposide Phosphate|DRUG: Isotretinoin|OTHER: Laboratory Biomarker Analysis|PROCEDURE: Peripheral Blood Stem Cell Transplantation|DRUG: Thiotepa|DRUG: Vincristine Sulfate|DRUG: Vorinostat	National Cancer Institute (NCI)		CHILD	INTERVENTIONAL	2021-12-22
NCT00105560	Proton Beam Radiation Therapy in Treating Young Patients Who Have Undergone Biopsy or Surgery for Medulloblastoma or Pineoblastoma	https://clinicaltrials.gov/study/NCT00105560	COMPLETED	Brain and Central Nervous System Tumors|Long-term Effects Secondary to Cancer Therapy in Children	RADIATION: radiation therapy	Massachusetts General Hospital	National Cancer Institute (NCI)	CHILD, ADULT	INTERVENTIONAL	2020-12-01
NCT06367569	Evaluation of MRI of the Pineal Gland in Retinoblastoma	https://clinicaltrials.gov/study/NCT06367569	COMPLETED	Retinoblastoma	DIAGNOSTIC_TEST: Screening for trilateral retinoblastoma with MRI	Amsterdam UMC, location VUmc		CHILD, ADULT	OBSERVATIONAL	2023-09-01
NCT06193759	Immunotherapy for Malignant Pediatric Brain Tumors Employing Adoptive Cellular Therapy (IMPACT)	https://clinicaltrials.gov/study/NCT06193759	RECRUITING	Medulloblastoma, Childhood|Atypical Teratoid/Rhabdoid Tumor of CNS|Embryonal Tumor With Multilayered Rosettes|Pineoblastoma|Embryonal Tumor of CNS	BIOLOGICAL: Multi-tumor antigen specific cytotoxic T lymphocytes (TSA-T) directed against proteogenomically determined personalized tumor-specific antigens (TSA)	Children's National Research Institute		CHILD	INTERVENTIONAL	2032-12-29
NCT01217437	Temozolomide and Irinotecan Hydrochloride With or Without Bevacizumab in Treating Young Patients With Recurrent or Refractory Medulloblastoma or CNS Primitive Neuroectodermal Tumors	https://clinicaltrials.gov/study/NCT01217437	COMPLETED	Central Nervous System Neoplasm|Pineoblastoma|Recurrent Medulloblastoma|Recurrent Primitive Neuroectodermal Tumor|Refractory Medulloblastoma|Refractory Peripheral Primitive Neuroectodermal Tumor	BIOLOGICAL: Bevacizumab|DRUG: Irinotecan Hydrochloride|DRUG: Temozolomide	National Cancer Institute (NCI)		CHILD, ADULT	INTERVENTIONAL	2021-06-30
NCT03638167	EGFR806-specific CAR T Cell Locoregional Immunotherapy for EGFR-positive Recurrent or Refractory Pediatric CNS Tumors	https://clinicaltrials.gov/study/NCT03638167	ACTIVE_NOT_RECRUITING	Central Nervous System Tumor, Pediatric|Glioma|Ependymoma|Medulloblastoma|Germ Cell Tumor|Atypical Teratoid/Rhabdoid Tumor|Primitive Neuroectodermal Tumor|Choroid Plexus Carcinoma|Pineoblastoma	BIOLOGICAL: EGFR806-specific chimeric antigen receptor (CAR) T cell	Seattle Children's Hospital		CHILD, ADULT	INTERVENTIONAL	2040-03-01
NCT03500991	HER2-specific CAR T Cell Locoregional Immunotherapy for HER2-positive Recurrent/Refractory Pediatric CNS Tumors	https://clinicaltrials.gov/study/NCT03500991	ACTIVE_NOT_RECRUITING	Central Nervous System Tumor, Pediatric|Glioma|Ependymoma|Medulloblastoma|Germ Cell Tumor|Atypical Teratoid/Rhabdoid Tumor|Primitive Neuroectodermal Tumor|Choroid Plexus Carcinoma|Pineoblastoma	BIOLOGICAL: HER2-specific chimeric antigen receptor (CAR) T cell	Seattle Children's Hospital		CHILD, ADULT	INTERVENTIONAL	2039-07-26
NCT00565903	Elucidating the Genetic Basis of the Pleuropulmonary Blastoma (PPB) Familial Cancer Syndrome	https://clinicaltrials.gov/study/NCT00565903	COMPLETED	Pleuropulmonary Blastoma|Cystic Nephroma|Sertoli-Leydig Cell Tumor of Ovary|Medulloepithelioma|Embryonal Rhabdomyosarcoma of Cervix|Goiter|Sarcoma|Pineoblastoma|Pituitary Tumors|Wilms Tumor		Ashley Hill		CHILD, ADULT, OLDER_ADULT	OBSERVATIONAL	2022-12-31
NCT01977677	Plerixafor After Radiation Therapy and Temozolomide in Treating Patients With Newly Diagnosed High Grade Glioma	https://clinicaltrials.gov/study/NCT01977677	COMPLETED	Adult Ependymoblastoma|Adult Giant Cell Glioblastoma|Adult Glioblastoma|Adult Gliosarcoma|Adult Medulloblastoma|Adult Mixed Glioma|Adult Oligodendroglial Tumors|Adult Pineoblastoma|Adult Supratentorial Primitive Neuroectodermal Tumor (PNET)	RADIATION: radiation therapy|DRUG: temozolomide|DRUG: plerixafor|OTHER: laboratory biomarker analysis|OTHER: pharmacological study	Lawrence Recht	National Cancer Institute (NCI)	ADULT, OLDER_ADULT	INTERVENTIONAL	2018-09-01
NCT04185038	Study of B7-H3-Specific CAR T Cell Locoregional Immunotherapy for Diffuse Intrinsic Pontine Glioma/Diffuse Midline Glioma and Recurrent or Refractory Pediatric Central Nervous System Tumors	https://clinicaltrials.gov/study/NCT04185038	RECRUITING	Central Nervous System Tumor|Diffuse Intrinsic Pontine Glioma|Diffuse Midline Glioma|Ependymoma|Medulloblastoma, Childhood|Germ Cell Tumor|Atypical Teratoid/Rhabdoid Tumor|Primitive Neuroectodermal Tumor|Choroid Plexus Carcinoma|Pineoblastoma, Childhood|Glioma	BIOLOGICAL: SCRI-CARB7H3(s); B7H3-specific chimeric antigen receptor (CAR) T cel	Seattle Children's Hospital		CHILD, ADULT	INTERVENTIONAL	2041-05-01
NCT00085202	Treatment of Patients With Newly Diagnosed Medulloblastoma, Supratentorial Primitive Neuroectodermal Tumor, or Atypical Teratoid Rhabdoid Tumor	https://clinicaltrials.gov/study/NCT00085202	COMPLETED	Brain and Central Nervous System Tumors	BIOLOGICAL: filgrastim|DRUG: cisplatin|DRUG: cyclophosphamide|DRUG: vincristine|PROCEDURE: autologous hematopoietic stem cell transplantation|RADIATION: radiation therapy	St. Jude Children's Research Hospital		CHILD, ADULT	INTERVENTIONAL	2023-12-31
NCT03382158	International PPB/DICER1 Registry	https://clinicaltrials.gov/study/NCT03382158	RECRUITING	Pleuropulmonary Blastoma|Sertoli-Leydig Cell Tumor|DICER1 Syndrome|Cystic Nephroma|Wilms Tumor|Pineoblastoma|Renal Sarcoma|Nodular Hyperplasia of Thyroid|Nasal Chondromesenchymal Hamartoma|Ciliary Body Medulloepithelioma|Neuroblastoma|Pituitary Cancer|Embryonal Rhabdomyosarcoma|Ovarian Sarcoma|Gynandroblastoma|Thyroid Carcinoma|Embryonal Rhabdomyosarcoma of Vagina (Diagnosis)|Embryonal Rhabdomyos…		Children's Hospitals and Clinics of Minnesota	Washington University School of Medicine|ResourcePath, LLC|Beijing Children's Hospital|University of Cambridge|Emory University|Dana-Farber Cancer Institute|Phoenix Children's Hospital|Allina Health System|University of California, San Francisco|M.D. Anderson Cancer Center|University of Texas|Kaiser Permanente|UC Davis Children's Hospital|KK Women's and Children's Hospital|Louisiana State Univers…	CHILD, ADULT, OLDER_ADULT	OBSERVATIONAL	2035-12-06
NCT05934630	Testing Cerebrospinal Fluid for Cell-free Tumor DNA in Children, Adolescents, and Young Adults With Brain Tumors	https://clinicaltrials.gov/study/NCT05934630	ACTIVE_NOT_RECRUITING	Anaplastic Astrocytoma|Diffuse Brainstem Glioma|Glioblastoma Multiforme|High-grade Astrocytoma NOS|Fibrillary Astrocytoma|Low-Grade Astrocytoma, Nos|Pilocytic Astrocytoma|Choroid Plexus Carcinoma|CNS Primary Tumor, Nos|Atypical Teratoid/Rhabdoid Tumor|Medulloblastoma|Supratentorial Primitive Neuroectodermal Tumor|Ependymoma, NOS|Anaplastic Oligodendroglioma|Oligodendroglioma, Nos|CNS Germ Cell Tu…		Pediatric Brain Tumor Consortium	Memorial Sloan Kettering Cancer Center|National Cancer Institute (NCI)|American Lebanese Syrian Associated Charities	CHILD, ADULT	OBSERVATIONAL	2028-07-12
NCT05064306	131I-omburtamab for the Treatment of Central Nervous System/Leptomeningeal Neoplasms in Children and Young Adults	https://clinicaltrials.gov/study/NCT05064306	AVAILABLE	Central Nervous System/Leptomeningeal Neoplasms	DRUG: 131I-omburtamab	Memorial Sloan Kettering Cancer Center	Y-mAbs Therapeutics	CHILD, ADULT, OLDER_ADULT	EXPANDED_ACCESS
NCT02095132	Adavosertib and Irinotecan Hydrochloride in Treating Younger Patients With Relapsed or Refractory Solid Tumors	https://clinicaltrials.gov/study/NCT02095132	COMPLETED	Central Nervous System Embryonal Tumor With Rhabdoid Features|Central Nervous System Embryonal Tumor, Not Otherwise Specified|Central Nervous System Ganglioneuroblastoma|Embryonal Tumor With Multilayered Rosettes, C19MC-Altered|Pineoblastoma|Primary Central Nervous System Neoplasm|Recurrent Childhood Central Nervous System Embryonal Neoplasm|Recurrent Malignant Solid Neoplasm|Recurrent Medullobla…	DRUG: Adavosertib|DRUG: Irinotecan Hydrochloride	National Cancer Institute (NCI)		CHILD, ADULT	INTERVENTIONAL	2023-06-30
NCT00602667	Risk-Adapted Therapy for Young Children With Embryonal Brain Tumors, Choroid Plexus Carcinoma, High Grade Glioma or Ependymoma	https://clinicaltrials.gov/study/NCT00602667	ACTIVE_NOT_RECRUITING	Brain and Central Nervous System Tumors	DRUG: Induction Chemotherapy|DRUG: Low-Risk Therapy|DRUG: High-Risk Therapy|DRUG: Intermediate-Risk Therapy	St. Jude Children's Research Hospital	University of Florida|National Cancer Institute (NCI)|The Pew Charitable Trusts	CHILD	INTERVENTIONAL	2026-04-01
NCT06357377	A Study of the Safety, Dosing, and Delivery of NEO100 in Patients with Pediatric Brain Tumors	https://clinicaltrials.gov/study/NCT06357377	NOT_YET_RECRUITING	Pediatric Tumor of CNS|Pediatric Tumor of Brain|Diffuse Midline Glioma, H3 K27M-Mutant|Pediatric Tumor of Brain Stem|Pineocytoma|Choroid Plexus Carcinoma, Childhood|Spinal Cord Tumor|High Grade Glioma	DRUG: NEO100	Neonc Technologies, Inc.		CHILD, ADULT	INTERVENTIONAL	2025-10-01
NCT02574728	Sirolimus in Combination With Metronomic Chemotherapy in Children With Recurrent and/or Refractory Solid and CNS Tumors	https://clinicaltrials.gov/study/NCT02574728	RECRUITING	Cancer	DRUG: Sirolimus|DRUG: Celecoxib|DRUG: Etoposide|DRUG: Cyclophosphamide	Emory University	Cannonball Kids' Cancer Foundation|Hyundai Hope On Wheels	CHILD, ADULT	INTERVENTIONAL	2025-02-01
NCT00326664	AZD2171 in Treating Young Patients With Recurrent, Progressive, or Refractory Primary CNS Tumors	https://clinicaltrials.gov/study/NCT00326664	COMPLETED	Childhood Atypical Teratoid/Rhabdoid Tumor|Childhood Central Nervous System Germ Cell Tumor|Childhood Cerebral Anaplastic Astrocytoma|Childhood Cerebral Astrocytoma|Childhood Grade I Meningioma|Childhood Grade II Meningioma|Childhood Grade III Meningioma|Childhood Infratentorial Ependymoma|Childhood Oligodendroglioma|Childhood Spinal Cord Neoplasm|Childhood Supratentorial Ependymoma|Recurrent Chi…	DRUG: Cediranib Maleate	National Cancer Institute (NCI)		CHILD, ADULT	INTERVENTIONAL	2015-07-01
NCT01119599	RO4929097, Temozolomide, and Radiation Therapy in Treating Patients With Newly Diagnosed Malignant Glioma	https://clinicaltrials.gov/study/NCT01119599	COMPLETED	Acoustic Schwannoma|Adult Anaplastic (Malignant) Meningioma|Adult Anaplastic Astrocytoma|Adult Anaplastic Ependymoma|Adult Brain Stem Glioma|Adult Choroid Plexus Neoplasm|Adult Craniopharyngioma|Adult Diffuse Astrocytoma|Adult Ependymoblastoma|Adult Ependymoma|Adult Giant Cell Glioblastoma|Adult Glioblastoma|Adult Gliosarcoma|Adult Grade I Meningioma|Adult Grade II Meningioma|Adult Medulloblastom…	RADIATION: 3-Dimensional Conformal Radiation Therapy|DRUG: Gamma-Secretase Inhibitor RO4929097|RADIATION: Intensity-Modulated Radiation Therapy|OTHER: Laboratory Biomarker Analysis|OTHER: Pharmacological Study|DRUG: Temozolomide|PROCEDURE: Therapeutic Conventional Surgery	National Cancer Institute (NCI)		ADULT, OLDER_ADULT	INTERVENTIONAL
	Table S1. Clinical trials for pineoblastoma.
